# Supplementary material for: Induction of mitochondrial damage via the CREB3L1/miR-34c/COX1 axis by porcine epidemic diarrhea virus infection facilitates pathogenicity
Source: J Virol. 2025 Mar 12;99(4):e00591-24. doi: 10.1128/jvi.00591-24 (PMC11998543; doi:10.1128/jvi.00591-24)
Supplement: Table S4 — List of up-regulated genes and predicted transcription factors in the Venn diagram. [file jvi.00591-24-s0002.xlsx]

## Sheet: Sheet1
Table S4. List of up-regulated genes and predicted transcription factors in the Venn diagram.
Up-regulated genes in "DEG_UP":	predicted transcription factorsin in "CIS-BP":	predicted transcription factorsin in "JASPAR":
CREB3L1	CREB3L1	CREB3L1
ZNF704	ZNF704	ZNF460
HES2	HES2	ZNF320
NTNG1	ZNF460	KLF12
CLEC2D	ZNF320	ZNF341
NRP1	KLF12	TFAP2E
LOC110261188	ZNF341	ZNF708
IL3RA	TFAP2E	MYBL1
PTGS2	ZNF708	PRDM9
FGF10	MYBL1	KLF14
CD7	PRDM9	EMX1
LOC110256285	KLF14	Mafb
PDGFRB	EMX1	KLF7
HSPB7	Mafb	SP9
LRRC7	KLF7	NRL
LOC110259674	SP9	ZNF669
KCNQ4	NRL	KLF10
TMEM74B	ZNF669	ZSCAN4
LOC110259088	KLF10	ZNF454
GAP43	ZSCAN4	ZNF816
LOC102157965	ZNF454	Spi1
AIRE	ZNF816	ZNF343
LOC100510975	Spi1	VENTX
NHSL2	ZNF343	POU6F2
COL3A1	VENTX	ZNF93
MFAP3L	POU6F2	PLAGL2
LOC102168158	ZNF93	SP8
LOC102166782	PLAGL2	Zfx
LOC110259216	SP8	FERD3L
LOC110257484	Zfx	Zic3
LOC102158888	FERD3L	Plagl1
NTRK1	Zic3	VSX1
LOC106509968	Plagl1	Atoh1
LOC102157461	VSX1	PROX1
SLC8A1	Atoh1	ZIC4
LOC110260318	PROX1	KLF16
LOC110261683	ZIC4	ZNF530
LOC110256458	KLF16	FIGLA
REEP1	ZNF530	Mafg
SHAS2	FIGLA	ZNF740
LOC106510257	Mafg	ZNF610
LOC100520491	ZNF740	KLF17
LOC106506851	ZNF610	ZNF317
LOC106508422	KLF17	ZNF784
KCTD16	ZNF317	Twist2
CDC20B	ZNF784	NFIX
F2RL3	Twist2	HOXB2
MME	NFIX	NFIB
LOC106506546	HOXB2	GLIS2
LOC100512905	NFIB	Klf4
TRIM44	GLIS2	Bhlha15
LRP1B	Klf4	EN1
LOC110257782	Bhlha15	ZNF682
LOC102165851	EN1	TCFL5
SGCA	ZNF682	DRGX
ARMCX3	TCFL5	LMX1A
LGI2	DRGX	VAX1
SARDH	LMX1A	ESX1
PRRX2	VAX1	EVX1
LOC110256500	ESX1	HOXA2
FAM71E2	EVX1	VAX2
CCDC27	HOXA2	KLF2
LOC100520275	VAX2	NEUROG2
CSF3R	KLF2	NEUROD2
P2RY6	NEUROG2	Hoxc9
IL1R2	NEUROD2	ATOH1
PRKG1	Hoxc9	Hoxa9
LOC106507649	ATOH1	MEOX1
TNNI2	Hoxa9	ZNF417
CEACAM16	MEOX1	NEUROG1
PLA2G4A	ZNF417	MSC
CLPS	NEUROG1	EVX2
TMEM52B	MSC	HOXB5
ROBO2	EVX2	Lhx8
LOC100624717	HOXB5	Tcf3
COL20A1	Lhx8	BHLHE22
GPC3	Tcf3	Neurog1
MMP1	BHLHE22	ZNF16
LOC110255484	Neurog1	OLIG3
CYM	ZNF16	BHLHA15
LBP	OLIG3	Lhx1
LOC106505141	BHLHA15	ATOH7
TRNAG-UCC	Lhx1	MSGN1
REPS2	ATOH7	Myb
FAM131B	MSGN1	DLX6
NTNG2	Myb	Hoxd3
ADAMDEC1	DLX6	ZNF701
IL16	Hoxd3	MEOX2
RFTN2	ZNF701	ZFP14
CAPN11	MEOX2	ZNF692
ASPG	ZFP14	OLIG2
LOC106506422	ZNF692	GCM2
TNFRSF4	OLIG2	ZNF768
NRG3	GCM2	ZNF189
FAM26F	ZNF768	NOTO
LOC106509942	ZNF189	MIXL1
MUC2	NOTO	Tcfl5
SFTPB	MIXL1	LHX5
KLK1	Tcfl5	LBX1
CDX1	LHX5	SP5
LOC102159414	LBX1	Wt1
LOC110255945	ZNF180	Six4
SLC2A5	ZNF267	Hoxb5
LOC100521600	ZNF529	SIX1
EFEMP1	ZNF548	Elf5
LOC110256796	ZNF483	ZNF257
LOC110260289	Zfp281	Msgn1
LOC110260070	ZNF444	Ebf2
LOC102167570	ZNF467	EBF3
LOC110259881	ZNF432	ZNF135
LOC100516820	ZIM2	ZNF140
LOC106504448	ZNF30	Dlx2
LOC106504343	ZNF283	Erg
CCL17	ZNF484	Gli2
GJB6	ZNF121	Runx1
LOC100737186	ZNF543	Nfe2l2
LOC100514309	ZFP64	Ets1
CACNA2D2	ZNF23	Tfcp2l1
HRH3	PAX4	Klf1
LOC106507823	HKR1	Dlx5
LOC106507602	ZNF282	ZNF416
CCDC129	ZNF880	Rarb
CLPSL1	ZSCAN22	Nrf1
DNMT3L	ZNF792	ZKSCAN5
PLEK	ZNF519	Isl1
TP63	ZNF212	Irf1
LOC106504691	ZNF506	ZKSCAN3
CHI3L1	ZNF611	Spz1
LOC102162336	Tfap2a	Gli1
LOC100513296	ZNF41	Neurod2
LOC100517136	Rela	Hoxd13
LOC110256000	Bcl6	ZNF354A
PIWIL2	ZNF441	Zfp335
HOXD11	ZBTB20	SIX2
IL19	PRDM6	ZNF331
LINGO2	ZNF304	TCF7L1
LOC102163011	ZSCAN1	Ikzf3
GPM6B	ZNF37A
KCND2	ZSCAN30
PLPPR1	Pax7
SLAMF9	ZNF45
LOC110255443	ZNF124
LOC106505210	ZNF44
LOC106506033	Ebf1
GNG8	Zic2
LOC110256941	Zbtb1
RUNX3	ZNF555
TGM2	Mafa
LOC110262187	ZNF571
SASH1	Gfi1b
SLC27A2	ZNF573
LOC110262042	ZNF783
SLC30A2	ZNF311
LOC100520329	GLIS1
MIR193A	ZSCAN29
LOC102160761	ZNF71
DOCK10	ZSCAN23
LOC102166818	Egr1
PHYHIP	ZNF737
LOC110257818	ZNF260
LOC110262096	ZNF84
ADAMTS4	Zic1
CPXM1	ZNF3
LOC110260642	Tcf4
LOC110257607	ZNF10
LOC110257730	ZNF100
RGCC	BCL6B
LOC110260010	ZNF776
LOC102161036	Figla
LOC106504312	ZNF662
LOC100511183	ZNF566
LOC102159014	ZNF28
ADGRB1	ZBTB12
WISP2	Mtf1
CSPG5	ZBTB44
GRIFIN	ZNF787
LOC106507373	ZNF202
LOC106507094	ZNF383
APOBR	Klf12
C1H15orf48	ZNF468
FAM205A	ZNF479
LOC110261787	Sp4
C9H11orf53	Foxn1
SPACA1	Tfap2c
MYBPC3	ZNF765
COLGALT2	ZNF501
PPP1R3B	ZNF594
SNCG	Klf7
MYL7	Bhlhe22
MIR365-2	ZNF879
LOC102165569	MESP2
PRDM1	ZNF580
UNC80	Nkx2-2
CHRNA4	Tcf12
MUC5AC	ZNF674
CXCL9	ZNF774
CLVS2	Zfp202
MMP12	Lhx2
LOC106506082	Prrx1
LOC110256267	Esx1
APOA4	Otp
LOC110260026	GSX1
LOC110255440	UNCX
LOC110260142	LHX8
GPR37L1	ALX3
LOC100522645	RAX
SP7	LHX6
LOC106509966	ALX4
LOC100521703	ARX
PGF	Mzf1
LOC106506804	BCL11B
OSM	ZNF141
DGKI	Nr2e1
RASL11B	ZNF449
PRRX1	ZNF785
LOC110261617	BHLHE23
LAMA1	ZNF527
MIR9860	Zbtb14
MAFB	ZNF675
PI16	ZNF264
IFN-DELTA-9	Tfap2e
SGCG	Klf8
TRNAK-CUU	ZNF586
EDIL3	ZNF398
NRXN1	ZNF12
C1S	ZNF415
SPAG4	ZNF547
CA5B	OSR2
APBA2	ZNF823
SYCE3	ZNF596
MIR29B-2	ZNF184
CHRDL2	Hoxa1
NACAD	En2
LOC110257461	Lhx3
GPR88	Foxn4
KLHL3	ZNF136
LOC100620620	ZNF213
LOC110261615	Hic1
LOC106508840	RBAK
LOC100626715	ZBTB49
GPHA2	Mafk
LOC110255459	ZNF98
SLC6A7	ZNF524
LOC100521229	ZSCAN5C
SNCAIP	TLX3
SAA4	ZNF177
ADGRB3	ZFP28
LOC106506699	Ddit3
LOC106510184	Rara
DPEP1	Gbx1
LOC102167514	Phox2b
BEST2	ZNF860
FOLH1B	Zbtb7b
CAMK2B	ZIC5
LTC4S	Atf4
LOC106509743	ZNF626
LOC106507143	Zeb1
LOC110257771	LIN28B
GPSM3	Hoxa2
LOC106509808	Nkx2-9
ARRB1	EN2
LOC110261248	LHX4
LOC110260001	Meox2
GHR	ZNF681
LOC106509419	ZNF790
LOC106510390	Sp1
IL1B	Tcf21
LOC110261018	XPA
PLAUR	ZNF2
IL1R1	Sp110
SECTM1	ZNF616
PTGES	ZNF223
LOC100620540	ZNF574
LOC110255833	Irf2
PIANP	Lhx5
MAMDC2	Meis1
EIF4E1B	Gli3
LOC100523457	ZBTB37
LOC110255499	ZNF486
CASP1	Egr3
ITGB2	Tcf7
PLXNA2	ZNF7
ZNF385D	ZNF132
WNT4	SHOX
LOC106506610	Uncx
GJB2	Lmx1a
NOBOX	ZNF33A
LHFPL3	Cic
KCTD11	Zfp711
LOC102160801	Jund
PDGFRL	Zkscan1
TRIM67	POU3F4
HDGFL1	Gcm1
LOC110261531	ZNF81
LGI4	ZNF329
UPP1	Isx
LARGE1	Phox2a
LSP1	ZNF157
LOC106507363	ZNF891
OSCAR	ZBTB32
CD5	Creb1
CD248	Zic5
SYCP2	FOXD2
DCHS1	CREB3
WNT2	ZNF394
ELMO1	ZNF133
ADAMTS5	Zfp740
LOC110259669	ZNF324
LOC100621792	Isl2
LOC110257370	ARGFX
PTGER3	Jun
FAT2	Irf4
BNIP3	ZFP3
CLEC11A	ZNF439
LOC106505607	ISX
HGF	LMX1B
EPHA7	ETV6
LOC110261043	Pbx1
MAP7D2	SOX8
DTHD1	Smad3
GRIK2	ZNF793
CDSN	Tfap2b
FOXR1	ZNF582
MRO	Pou2f2
LOC102157454	ZNF425
LOC106507718	Hoxd1
CCL20	ZNF480
LOC106508003	ZNF134
DOK6	Creb3l2
FAM3D	ZBTB43
LOC106509896	Tbx2
LCN12	ZNF197
KPNA7	Zfp105
GRM1	ZNF273
ENPP2	ZNF653
LOC100153543	GBX2
ST8SIA4	ZNF322
ACMSD	MESP1
CXCR5	Tcfcp2l1
MYBPC2	ZNF563
GPR3	Tbx20
LOC110261383	Pou6f1
GPIHBP1	ZNF302
LOC110255835	Six1
MAN1A1	Hnf4a
LOC106505816	Zscan10
KCNC4	Nkx1-2
SPAG17	Nkx2-1
LOC110257977	ZNF513
ADRA2B	Spdef
CAMK1D	Msc
RGS4	ZNF19
FXYD6	Nkx2-4
SLA-DMB	Alx1
EFEMP2	Ctcf
SMPDL3B	Xbp1
SLA-DQB1	LHX9
SLC16A3	Junb
INHBE	ZBTB26
DPPA4	ZNF69
STK32C	Egr2
LOC110262254	ZNF85
GPRIN3	Prop1
LRRC66	Lhx4
LOC100624333	Alx3
PDE4B	Zscan26
MCT7	ZNF300
HHAT	ZNF771
ATP8B3	FEZF1
LOC100515809
VEGFA
B4GALT6
SHANK1
CDH16
SVOP
SUSD2
CIITA
CCL19
ANOS1
CLDN19
FAM78B
ADAMTSL1
HSD17B2
LOC102163798
SIGLEC11
GC
APOC3
LOC106508640
EDNRB
LOXL2
KCNN4
LOC110260279
GNAI1
ZAN
LOC102166743
ISYNA1
TACR2
ICAM1
JAML
LOC106509420
APLP1
LOC110257659
PTGIR
STEAP4
NXPH3
PTGDS
EFNA1
LOX
ZNF395
CDK14
LOC106508031
LOC110255965
LOC106505478
ARHGEF19
LOC100737597
S100A4
PDK1
PPBP
IGSF3
LOC106505815
CYP2C49
P4HA3
LOC100625479
SOD3
SYT8
NPC1L1
SIK1
P4HA1
LOC110258382
HIF3A
CNTFR
CHST3
METTL11B
SDC4
LOC100739663
RAPGEF3
CSMD3
IL13RA1
CEBPE
LOC106509624
MROH5
LDHA
MSRA
MXRA8
PABPN1L
CPNE8
GPR85
LTBP1
CISH
CLEC18C
LOC110256391
LOC100519473
PLPPR3
LOC110260878
RRAD
MMP7
AGMO
SERTAD4
ST8SIA2
EGFL7
TNFSF18
SLCO4A1
LOC110255292
S100B
LOC110262123
LOC110257598
DSC2
MXI1
NR1D1
G0S2
LOC102163283
ALCAM
PITPNC1
ATCAY
CD300LB
LOC106509652
SPRY2
PRKAR1B
LOC100623720
SLCO5A1
OMG
IER3
PERM1
LAT2
AAMDC
LOC110261317
ADGRL4
LOC110258440
DBP
EPHA4
UTS2R
LOC100625498
PLCB2
LOC106509159
CD72
LOC100520753
LOC100522598
LCN2
EEA1
LOC106504613
ELFN1
LOC110257661
LOC102157766
GPR137C
LOC110256390
LRRC8C
ACKR3
SOCS2
LOC106508849
LOC110259972
WSB1
IL1A
LOC102161066
ANKRD37
GADD45B
C5H12orf57
LCN15
ADAMTSL2
LOC100519082
LOC110256887
NAALADL2
ST6GAL1
THSD7A
TREH
SEMA5A
LOC110261561
LOC102162145
SSC5D
KCNJ1
TIMP2
HMCN2
GUCA2B
GPR35
RPS6KA5
MAPK13
LOC106504205
LOC102162767
FAM167B
ATP10B
PLPP3
RAP1GAP
TNN
LOC110260908
LOC110260108
MAP2
KRT8
GGN
SLC5A2
ZMYND15
BHLHE40
CLSTN2
HGFAC
LOC106507611
TOX
SH3PXD2A
LOC100513976
PRF1
PTGFR
TNFRSF18
LOC110255952
JUNB
NOX4
IL17C
TBXA2R
TMEM52
ALK
LOC100623540
C1R
ACAP1
HPSE
LEFTY2
LOC100524517
SCNN1D
CHGA
SLC2A1
LOC106507803
CACNA1F
MACROD2
GGT5
CTSF
HPN
LOC100737217
KDM7A
LOC100525679
ARHGAP30
CCNG2
ARRDC3
LOC110260647
MTSS1
LOC110258051
LOC100516485
SCD
LOC100049687
PMAIP1
LOC100513397
MCCD1
KCNC3
LOC110260038
